# Supplementary material for: Mathematical model reveals that heterogeneity in the number of ion transporters regulates the fraction of mouse sperm capacitation
Source: PLoS One. 2021 Nov 18;16(11):e0245816. doi: 10.1371/journal.pone.0245816 (PMC8601445; doi:10.1371/journal.pone.0245816)
Supplement: S1 File — Collection of truth tables corresponding to node regulatory functions. (ZIP) [file pone.0245816.s001.zip]

Archive with 53 entries (46 files):
- Tables/
- Tables/1/
- Tables/1/03_Ca_i.txt
- Tables/1/04_Ca_e.txt
- Tables/1/05_Na_i.txt
- Tables/1/06_Na_e.txt
- Tables/1/07_pH_i.txt
- Tables/1/08_pH_e.txt
- Tables/1/18_K_e.txt
- Tables/1/25_Cl_i.txt
- Tables/1/26_Cl_e.txt
- Tables/1/27_HCO3_i.txt
- Tables/1/28_HCO3_e.txt
- Tables/1/40_ChAcc.txt
- Tables/2/
- Tables/2/00_Dmu_NCX.txt
- Tables/2/01_Dmu_PMCA.txt
- Tables/2/02_Dmu_Cat.txt
- Tables/2/15_Dmu_SPCA.txt
- Tables/2/16_Dmu_IP3R.txt
- Tables/2/19_Dmu_Slo3.txt
- Tables/2/22_Dmu_ENaC.txt
- Tables/2/23_Dmu_SLC26.txt
- Tables/2/24_Dmu_CFTR.txt
- Tables/2/35_Dmu_NBC.txt
- Tables/2/36_Dmu_sNHE.txt
- Tables/2/37_Dmu_SLCAE.txt
- Tables/2/43_Dmu_pHR.txt
- Tables/2/44_Dmu_NaR.txt
- Tables/2/47_Dmu_HCO3R.txt
- Tables/2/48_Dmu_Leak.txt
- Tables/3/
- Tables/3/10_Cat.txt
- Tables/3/17_Slo3.txt
- Tables/3/20_ENaC.txt
- Tables/3/21_CFTR.txt
- Tables/3/49_sNHE.txt
- Tables/4/
- Tables/4/09_V.txt
- Tables/4/11_ICa.txt
- Tables/4/12_JH.txt
- Tables/4/34_INa.txt
- Tables/4/38_IHCO3.txt
- Tables/4/39_ICl.txt
- Tables/5/
- Tables/5/13_cAMP.txt
- Tables/5/14_IP3.txt
- Tables/5/31_sAC.txt
- Tables/5/32_PDE.txt
- Tables/5/33_PKA.txt
- Tables/6/
- Tables/6/42_Cap.txt
- Tables/Metadata.txt
