# Supplementary material for: Mathematical model reveals that heterogeneity in the number of ion transporters regulates the fraction of mouse sperm capacitation
Source: PLoS One. 2021 Nov 18;16(11):e0245816. doi: 10.1371/journal.pone.0245816 (PMC8601445; doi:10.1371/journal.pone.0245816)
Supplement: S1 File — Collection of truth tables corresponding to node regulatory functions. (ZIP) [file pone.0245816.s001.zip › Tables/3/17_Slo3.txt]

0
0	1
33_PKA.9g	40_ChAcc.9g	07_pH_i.0a	09_V.1f
0	0	0	1	0
0	0	0	0	0
0	0	0	-1	0
0	0	1	1	0
0	0	1	0	0
0	0	1	-1	0
0	1	0	1	0
0	1	0	0	0
0	1	0	-1	0
0	1	1	1	1
0	1	1	0	0
0	1	1	-1	0
1	0	0	1	0
1	0	0	0	0
1	0	0	-1	0
1	0	1	1	1
1	0	1	0	0
1	0	1	-1	0
1	1	0	1	1
1	1	0	0	0
1	1	0	-1	0
1	1	1	1	1
1	1	1	0	1
1	1	1	-1	0
