# Supplementary material for: Mathematical model reveals that heterogeneity in the number of ion transporters regulates the fraction of mouse sperm capacitation
Source: PLoS One. 2021 Nov 18;16(11):e0245816. doi: 10.1371/journal.pone.0245816 (PMC8601445; doi:10.1371/journal.pone.0245816)
Supplement: S1 File — Collection of truth tables corresponding to node regulatory functions. (ZIP) [file pone.0245816.s001.zip › Tables/4/09_V.txt]

0
-1	0	1
02_Dmu_Cat.1f	19_Dmu_Slo3.1f	22_Dmu_ENaC.1f	24_Dmu_CFTR.1f	35_Dmu_NBC.2f	23_Dmu_SLC26.2f	48_Dmu_Leak.2f	09_V.0a
