# Supplementary material for: Mathematical model reveals that heterogeneity in the number of ion transporters regulates the fraction of mouse sperm capacitation
Source: PLoS One. 2021 Nov 18;16(11):e0245816. doi: 10.1371/journal.pone.0245816 (PMC8601445; doi:10.1371/journal.pone.0245816)
Supplement: S1 File — Collection of truth tables corresponding to node regulatory functions. (ZIP) [file pone.0245816.s001.zip › Tables/4/39_ICl.txt]

0
-1	0	1
40_ChAcc.9g	21_CFTR.0a	33_PKA.9g	24_Dmu_CFTR.1f	37_Dmu_SLCAE.2f	23_Dmu_SLC26.2f	
