# Supplementary material for: Mathematical model reveals that heterogeneity in the number of ion transporters regulates the fraction of mouse sperm capacitation
Source: PLoS One. 2021 Nov 18;16(11):e0245816. doi: 10.1371/journal.pone.0245816 (PMC8601445; doi:10.1371/journal.pone.0245816)
Supplement: S1 File — Collection of truth tables corresponding to node regulatory functions. (ZIP) [file pone.0245816.s001.zip › Tables/6/42_Cap.txt]

0
0	1
03_Ca_i.0a	05_Na_i.0a	07_pH_i.0a	09_V.0a	25_Cl_i.0a	27_HCO3_i.0a	33_PKA.0a
